# Supplementary material for: A Nationwide Survey of Animal Science Students’ Perceptions of Animal Welfare across Different Animal Categories at Institutions in the United States
Source: Animals (Basel). 2022 Sep 5;12(17):2294. doi: 10.3390/ani12172294 (PMC9454941; doi:10.3390/ani12172294)
Supplement: Supplementary file 1 [file animals-12-02294-s001.zip]

Archive with 1 entries (1 files):
- animals-1874850-supplementary Survey S1..pdf
